# Supplementary material for: Competitive interactions affect introgression and population viability amidst maladaptive hybridization
Source: Evol Appl. 2024 Jul 1;17(7):e13746. doi: 10.1111/eva.13746 (PMC11217556; doi:10.1111/eva.13746)
Supplement: Supplementary file 1 — Figures S1–S7. [file EVA-17-e13746-s001.zip]

Archive with 8 entries (8 files):
- eva13746-sup-0001-Figure_S1.pdf
- eva13746-sup-0002-Figure_S2.pdf
- eva13746-sup-0003-Figure_S3.pdf
- eva13746-sup-0004-Figure_S4.pdf
- eva13746-sup-0005-Figure_S5.pdf
- eva13746-sup-0006-Figure_S6.pdf
- eva13746-sup-0007-Figure_S7.pdf
- eva13746-sup-0008-supinfo.docx
